# Supplementary material for: In Silico Analysis of the Missense Variants of Uncertain Significance of CTNNB1 Gene Reported in GnomAD Database
Source: Genes (Basel). 2024 Jul 24;15(8):972. doi: 10.3390/genes15080972 (PMC11353749; doi:10.3390/genes15080972)
Supplement: Supplementary file 1 [file genes-15-00972-s001.zip]

Archive with 1 entries (1 files):
- genes-3114390-supplementary.pdf
